# Supplementary material for: Critical evaluation of faecal microbiome preservation using metagenomic analysis
Source: ISME Commun. 2021 May 5;1:14. doi: 10.1038/s43705-021-00014-2 (PMC9645250; doi:10.1038/s43705-021-00014-2)
Supplement: Supplementary file 2 — Supplementary Table S1 [file 43705_2021_14_MOESM2_ESM.xlsx]

## Sheet: Sheet1
RT stabilisation method	Sequencing method	# Subjects	Time at RT	Control used	Inter-individual variation exceeds variation from stabilisation method?	Difference in alpha diversity compared to control?	Compositional stability measurements	Taxa differences	Reference
OMNIgene-GUT	16S rRNA	3 human	2, 15, 30, 45, and 65 days; all storage times combined	-80ᵒC	Yes	No	Not available	Figure unreadable	Park et al 2020
		4 human	2 weeks	Fresh	Yes	Not available	Not available	Increased Sutterella spp.	Panek et al 2018
		42 human	1 and 2 weeks	Fresh	Yes	No	Not available	Increased Faecalibacterium spp., Bacteroides spp., Sporobacter spp.; decreased Clostridium XVIII, and Clostridium XlVa	Hill et al 2016
		10 humans, 5 dogs	1, 4 and 8 weeks	Fresh	Yes	No	Correlation with fresh OTU profiles (8 wks) = 0.96	Increased Ruminococcus spp., Anaerobiospirillum spp., YS2; decreased Veillonellaceae, Lachnospiraceae, Barnesiellaceae, Prevotella spp., Bifidobacterium spp.	Song et al 2016
		1 human (3 serial stool samples over 3 weeks	3 days	-80ᵒC	Yes	Yes; higher	PERMANOVA of Bray-Curtis dissimilarity: Significant difference from controls	Increased Sutterella spp. and Faecalibacterium spp	Choo et al 2015
	Metagenomics	16 human	0, 1, and 28 days	Fresh	Yes	No; but higher compared to -20ᵒC	Bray Curtis dissimilarity = 0.1	Not available	Anderson et al 2016
RNAlater	16S rRNA	3 human	2, 15, 30, 45, and 65 days; combined	-80ᵒC	Yes	No	Not available	Figure unreadable	Park et al 2020
		132 human	4 and 7 days; combined	-80ᵒC	Yes	No	ICC (W Unifrac, Bray-Curtis) = 0.934, 0.951	Increased Ruminococcus spp., SMB53 spp, Streptococcus spp.; decreased Bacteroides spp., Dialister spp.,	Byrd et al 2019
		3 human	3 days	-80ᵒC	Yes	No	Not available	Increased Faecalibacterium spp., Sutterella spp.; decreased Alistipes spp.	Bundgaard-Nielsen 2018
		20 human	1 and 4 days	-80ᵒC	Yes	No	ICC (W Unifrac, Bray-Curtis) of 4 day samples = “relatively stable”	Not available	Sinha et al 2016
		10 humans, 5 dogs	1, 4 and 8 weeks	Fresh	Yes	No	Correlation with fresh OTU profiles (8 wks) = 0.72	Increased Ruminococcus spp., Clostridiales, Prevotella spp., Collinsella spp., Bifidobacterium spp.; decreased Sarcina spp., YS2	Song et al 2016
		52 human	4 days	-80ᵒC	Yes	No	ICC (W Unifrac, Bray-Curtis) = 0.91, 0.99	Not available	Vogtmann et al 2017
		1 human (3 serial stool samples over 3 weeks	3 days	-80ᵒC	Yes	Yes; lower	PERMANOVA of Bray-Curtis distance: Significant difference from controls	Increased Faecalibacterium spp., Bacteroides spp.; decreased Clostridium spp., Anaerostipes spp., Blautia spp., Eggerthella spp., Bifidobacterium spp.	Choo et al 2015
		10 human	3 and 7 days	-80ᵒC	Yes	N/A	ICC (UW Unifrac, W Unifrac) = 0.7 (3d) and 0.76 (7d), 0.78 (3d) and 0.75(7d)	Not available	Flores et al 2015
		3 human	3 days	-80ᵒC	Yes	No; trended towards being lower	NA	Phyla level only; no differences	Dominianni et al 2014
	Metagenomics	15 human	4 days	-80ᵒC	Yes	Yes; lower	ICC (Bray-Curtis) = 0.97-0.99	Not available	Byrd et al 2020
		5 human	7 days	-80ᵒC	Yes	Yes; lower	Spearman’s rank correlation (species) > 0.9	No significant species differences	Voight et al 2015
		8 human	2 days	-80ᵒC	Yes	Not available	Spearman’s rank correlation (species) > 0.9	No significant species differences	Franzosa et al 2014
BBL swab/ sterile swab	16S rRNA	38 human, multiple samples from each (n = 82)	1 - 8 days	-80ᵒC	Yes when stored ≤5 days; No when stored >5 days	Yes; lower when stored >3 days	UW Unifrac, W Unifrac when stored >5 days = ≥0.6, 0.4	Increased Enterobacteriaceae, Klebsiella spp., Citrobacter spp., Bacillus spp.; decreased Blautia spp., Coprococcus spp., Roseburia spp., Oscillospira spp., Sutterella spp.	Bokulich et al 2019
		20 human	1 and 4 days	-80ᵒC	Yes	No	ICC (W Unifrac, Bray-Curtis) of 4 day sample= decrease in stability (Knight lab)	Not available	Sinha et al 2016
		2 human	3 and 14 days	-80ᵒC	Yes	Yes, lower at 3 days, higher at 14 days for 1 sample	Not available	Family-level only; no differences	Lauber et al 2010
