# Supplementary material for: Critical evaluation of faecal microbiome preservation using metagenomic analysis
Source: ISME Commun. 2021 May 5;1:14. doi: 10.1038/s43705-021-00014-2 (PMC9645250; doi:10.1038/s43705-021-00014-2)
Supplement: Supplementary file 3 — Supplementay Table S2 [file 43705_2021_14_MOESM3_ESM.xlsx]

## Sheet: Table S5
Species	mean_Frozen	mean_FLOQSwab	P.lmer.FLOQSwab	FDR.lmer.FLOQSwab	mean_OMNIgene-GUT	P.lmer.OMNIgene.GUT	FDR.lmer.OMNIgene.GUT	mean_RNAlater	P.lmer.RNAlater	FDR.lmer.RNAlater	mean_LifeGuard	P.lmer.LifeGuard	FDR.lmer.LifeGuard	mean_BBL Swab	P.lmer.BBL.Swab	FDR.lmer.BBL.Swab
s__51-20 MIC6194	0	0.15	0.0011	0.002	0.34	0.00033	0.00051	0.42	0.00095	0.002	0.079	0.00036	0.0016	0.047	2.5e-05	6.8e-05
s__Achromobacter xylosoxidans_A	0	0	4.6e-06	1.2e-05	0	3.5e-09	9.4e-09	0	2.4e-05	6.3e-05	0	1	1	0.0064	0.032	0.048
s__Actinomyces_B MIC2713	0	0.00073	1	1	0	3.5e-09	9.4e-09	0	2.4e-05	6.3e-05	0.00073	1	1	0.00063	1.7e-06	5.8e-06
s__Adlercreutzia equolifaciens	0.07	0.012	5.6e-12	8.7e-11	0.019	2.4e-09	9.4e-09	0.028	2.6e-09	2e-08	0.047	0.00029	0.0014	0.013	3.5e-06	1.1e-05
s__Adlercreutzia MIC5417	0.17	0.017	9.1e-11	1.1e-09	0.044	1.1e-06	2.4e-06	0.077	8.8e-10	7.5e-09	0.13	0.015	0.036	0.034	0.00011	0.00026
s__Agathobacter faecis	0.75	0.78	1	1	0.63	1	1	1.1	1	1	0.25	1e-05	6.7e-05	0.54	1	1
s__Agathobacter rectalis	7.7	4.8	4.6e-13	9.6e-12	1.3	3.9e-23	9.1e-22	7	1.1e-05	5.4e-05	5.9	6.7e-08	8.4e-07	8.5	1	1
s__Akkermansia MIC3622	0.082	0.039	0.00085	0.0016	0.048	1	1	0.045	0.00053	0.0012	0.14	0.00025	0.0012	0.021	1	1
s__Akkermansia muciniphila	0.67	0.53	1.9e-05	4.7e-05	0.57	0.0055	0.0073	0.39	2.3e-06	1.2e-05	0.57	1	1	0.28	0.018	0.028
s__Alistipes finegoldii	0.052	0.3	3.8e-05	9.1e-05	0.46	1.1e-05	2.2e-05	0.28	9.1e-05	0.00022	0.15	0.00077	0.0031	0.13	6.9e-08	5.2e-07
s__Alistipes inops	0.95	0.82	5.8e-05	0.00014	0.8	0.65	0.71	0.52	2.2e-09	1.8e-08	0.7	0.0006	0.0025	0.99	1	1
s__Alistipes MIC2680	0	0	4.6e-06	1.2e-05	0	3.5e-09	9.4e-09	0	2.4e-05	6.3e-05	0.0076	0.024	0.054	0	1.5e-07	6.2e-07
s__Alistipes MIC3765	0.022	0.021	0.17	0.22	0.028	0.00015	0.00026	0.017	1	1	0.008	0.011	0.027	0.013	0.026	0.039
s__Alistipes MIC6359	0.034	0.075	0.18	0.24	0.062	5.2e-05	9.5e-05	0.058	0.83	1	0.02	1	1	0.041	1.8e-07	7.2e-07
s__Alistipes obesi	0.11	0.29	2.1e-09	1.9e-08	0.24	2.4e-09	9.4e-09	0.21	7.6e-07	4.7e-06	0.14	1	1	0.25	4.3e-09	4.1e-08
s__Alistipes onderdonkii	0.094	0.13	0.055	0.076	0.15	1e-15	1e-14	0.13	1.3e-06	7.4e-06	0.072	0.27	0.46	0.096	1	1
s__Alistipes putredinis	1.3	1.4	0.00022	0.00046	2.3	1.4e-09	7.8e-09	1.8	1e-06	6e-06	1.1	1	1	0.96	0.003	0.0055
s__Alistipes senegalensis	0.0074	0.0078	1	1	0.013	0.00025	0.00041	0.0097	1	1	0	0.0015	0.0051	0.0021	1	1
s__Alistipes shahii	0.38	0.63	1.3e-05	3.3e-05	0.65	1e-07	2.4e-07	0.57	5.5e-06	2.8e-05	0.54	0.0017	0.0056	0.35	0.078	0.11
s__Alistipes timonensis	0.0051	0.012	0.26	0.34	0.0089	1.5e-05	2.9e-05	0.009	1	1	0	0.015	0.036	0.0079	7.6e-10	7.9e-09
s__Alistipes_A ihumii	0.047	0.042	0.59	0.74	0.048	0.0019	0.0027	0.037	1	1	0.038	1	1	0.016	0.0014	0.0027
s__Alistipes_A indistinctus	0.069	0.12	0.012	0.018	0.089	5.7e-09	1.5e-08	0.098	0.00099	0.0021	0.064	0.0046	0.013	0.082	1	1
s__Alistipes_A prausnitzii	0.017	0.013	9e-06	2.3e-05	0.017	0.29	0.32	0.013	0.00029	0.00069	0.032	0.0001	0.00056	0.0056	0.11	0.16
s__Anaeromassilibacillus MIC4671	0	0	4.6e-06	1.2e-05	0	3.5e-09	9.4e-09	0	2.4e-05	6.3e-05	0	1	1	0.0032	8.2e-06	2.5e-05
s__Anaerostipes caccae	0	0	4.6e-06	1.2e-05	0	3.5e-09	9.4e-09	0	2.4e-05	6.3e-05	0.21	0.00032	0.0015	0	1.5e-07	6.2e-07
s__Anaerostipes hadrus	1.9	0.76	1.2e-18	6.9e-17	0.19	4e-31	3.7e-29	0.81	1.2e-15	3.7e-14	1.1	0.0027	0.0081	0.42	3.4e-12	8.9e-11
s__Anaerostipes hadrus_A	0.12	0.054	2.1e-05	5.1e-05	0.012	1.7e-06	3.6e-06	0.055	0.00013	0.00032	0.14	0.026	0.058	0.01	0.00067	0.0014
s__Anaerostipes MIC1474	0.0065	0	0.00057	0.0011	0	0.025	0.031	0	0.00094	0.002	0	0.034	0.073	0	1	1
s__Anaerotignum sp1	0.039	0.1	2.3e-08	1.7e-07	0.15	2.1e-23	5.6e-22	0.15	6.9e-13	1e-11	0.0014	0.0088	0.023	0.013	1	1
s__Anaerotruncus MIC1532	0.0047	0.0069	1	1	0.017	0.00018	0.0003	0.012	0.15	0.21	0.0099	0.0037	0.011	0.012	4.6e-10	5.9e-09
s__Angelakisella MIC5383	0.046	0.068	1	1	0.15	8.1e-06	1.6e-05	0.032	0.0062	0.011	0.063	1	1	0.18	8.9e-07	3.2e-06
s__Arthrobacter_B koreensis	0	0	4.6e-06	1.2e-05	0	3.5e-09	9.4e-09	0	2.4e-05	6.3e-05	0	1	1	0.00074	0.00055	0.0012
s__Bacillus licheniformis	0	0	4.6e-06	1.2e-05	0	3.5e-09	9.4e-09	0	2.4e-05	6.3e-05	0	1	1	0.0021	0.0043	0.0076
s__Bacillus pumilus	0	0	4.6e-06	1.2e-05	0	3.5e-09	9.4e-09	0	2.4e-05	6.3e-05	0	1	1	0.00082	0.0003	0.00067
s__Bacillus_AA oceanisediminis	0	0	4.6e-06	1.2e-05	0	3.5e-09	9.4e-09	0	2.4e-05	6.3e-05	0	1	1	0.0076	0.0085	0.014
s__Bacillus_AD testis	0	0	4.6e-06	1.2e-05	0	3.5e-09	9.4e-09	0	2.4e-05	6.3e-05	0	1	1	0.0035	0.017	0.027
s__Bacillus_H clausii	0	0	4.6e-06	1.2e-05	0	3.5e-09	9.4e-09	0	2.4e-05	6.3e-05	0	1	1	0.055	0.00033	0.00073
s__Bacillus_H MIC5560	0	0	4.6e-06	1.2e-05	0	3.5e-09	9.4e-09	0	2.4e-05	6.3e-05	0	1	1	0.0019	0.0026	0.0049
s__Bacteroides caccae	0.43	0.86	7.3e-09	6.2e-08	1.1	7.5e-10	4.4e-09	0.92	2.4e-06	1.3e-05	0.74	8.2e-10	1.6e-08	0.46	0.082	0.12
s__Bacteroides cellulosilyticus	0.16	0.48	1.3e-10	1.5e-09	0.58	8.7e-12	6.1e-11	0.65	1.1e-10	1e-09	0.15	1	1	0.4	3.2e-15	4e-13
s__Bacteroides faecis	0.19	0.34	0.05	0.069	0.28	7.3e-07	1.6e-06	0.31	1	1	0.17	1	1	0.28	0.0046	0.008
s__Bacteroides finegoldii	0.2	0.25	0.013	0.019	0.38	3.7e-09	9.8e-09	0.42	0.00027	0.00065	0.18	0.0024	0.0074	0.18	1	1
s__Bacteroides fragilis	0.025	0.053	0.0049	0.0078	0.06	0.00059	0.00086	0.084	0.0005	0.0011	0.063	0.00016	0.00084	0.06	5.9e-05	0.00015
s__Bacteroides intestinalis	0.2	0.29	1	1	0.25	1e-06	2.2e-06	0.21	1	1	0.23	0.87	1	0.21	1.8e-07	7.2e-07
s__Bacteroides nordii	0	0.0059	0.053	0.073	0	3.5e-09	9.4e-09	0.0087	0.0059	0.01	0	1	1	0	1.5e-07	6.2e-07
s__Bacteroides ovatus	0.24	0.62	1	1	0.82	1.7e-08	4.2e-08	0.93	1.9e-08	1.4e-07	0.5	1	1	0.38	1	1
s__Bacteroides salyersiae	0	0.012	0.0061	0.0096	0.0081	0.00033	0.00051	0.0089	0.0055	0.0096	0	1	1	0.0028	1.8e-05	5e-05
s__Bacteroides sp2	0	0.023	0.0033	0.0055	0.033	0.00033	0.00051	0.028	0.0024	0.0045	0.013	0.00019	0.00096	0.0059	0.0011	0.0022
s__Bacteroides stercoris	0.58	0.87	0.0019	0.0033	1.2	5.3e-07	1.2e-06	1.1	0.00063	0.0014	0.22	0.0011	0.0039	0.28	1	1
s__Bacteroides thetaiotaomicron	0.17	0.33	4.4e-09	3.9e-08	0.42	2.8e-06	5.8e-06	0.33	4.8e-05	0.00012	0.19	1	1	0.19	1	1
s__Bacteroides uniformis	1.7	2.5	9.7e-07	5.5e-06	3.4	4.8e-12	3.5e-11	2.1	0.00042	0.00096	1.1	0.0055	0.015	1.2	1	1
s__Bacteroides xylanisolvens	0.016	0.015	1	1	0.033	0.064	0.075	0.018	1	1	0	0.0012	0.0042	0.008	1	1
s__Bacteroides xylanisolvens_A	0.0017	0.0015	1	1	0.01	0.0051	0.0068	0	0.47	0.62	0	1	1	0.0012	0.28	0.37
s__Bacteroides xylanisolvens_B	0.012	0.034	0.064	0.087	0.022	3.3e-05	6.1e-05	0.025	0.26	0.36	0.016	0.034	0.073	0.017	7.3e-09	6.7e-08
s__Bacteroides_A mediterraneensis	0.78	1.5	1	1	1.3	1	1	2	1	1	0.62	1	1	0.3	1	1
s__Bacteroides_B dorei	0.64	1.1	0.00078	0.0015	1.2	5.1e-06	1e-05	1.2	0.001	0.0021	0.63	0.42	0.68	0.52	1	1
s__Bacteroides_B massiliensis	0.4	0.42	1	1	0.53	0.0011	0.0016	0.29	0.0066	0.011	0.023	0.0011	0.0039	0.091	1	1
s__Bacteroides_B vulgatus	3.5	8	1.8e-11	2.5e-10	11	2.4e-09	9.4e-09	7.7	1.6e-09	1.3e-08	2.6	1	1	2.7	1	1
s__Bariatricus massiliensis	0	0	4.6e-06	1.2e-05	0	3.5e-09	9.4e-09	0	2.4e-05	6.3e-05	0.0028	0.084	0.16	0	1.5e-07	6.2e-07
s__Barnesiella intestinihominis	0.18	0.33	0.008	0.012	0.26	4.6e-06	9.3e-06	0.34	2.5e-05	6.5e-05	0.26	0.00012	0.00066	0.2	1	1
s__Bifidobacterium adolescentis	0.09	0.14	1	1	0.021	2.3e-05	4.4e-05	0.11	1	1	0.14	1	1	0.23	3.5e-05	9.2e-05
s__Bifidobacterium animalis	0.25	0.41	1	1	0.062	1.2e-05	2.3e-05	0.37	1	1	0.5	1	1	0.5	1	1
s__Bifidobacterium catenulatum	0.59	0.41	0.16	0.21	0.067	0.0062	0.0081	0.44	0.31	0.42	0.33	1	1	0.42	1	1
s__Bifidobacterium longum	0.87	0.65	0.0033	0.0055	0.16	3.6e-20	6.1e-19	0.8	1	1	0.89	1	1	0.9	0.00048	0.001
s__Bifidobacterium stercoris	0.14	0.15	1	1	0.061	0.0001	0.00018	0.12	0.4	0.53	0.14	1	1	0.14	1	1
s__Bilophila wadsworthia	0	0.074	4.1e-12	6.7e-11	0.11	7.6e-13	6.2e-12	0.096	4.9e-12	6.3e-11	0.091	6.3e-13	2.1e-11	0.04	9.8e-11	1.5e-09
s__Bittarella massiliensis	0	0	4.6e-06	1.2e-05	0	3.5e-09	9.4e-09	0	2.4e-05	6.3e-05	0.021	0.00023	0.0011	0	1.5e-07	6.2e-07
s__Blautia MIC1901	0.22	0.18	1	1	0.056	0.013	0.016	0.16	1	1	0.14	0.0097	0.025	0.02	0.00059	0.0012
s__Blautia producta_A	0	0	4.6e-06	1.2e-05	0	3.5e-09	9.4e-09	0	2.4e-05	6.3e-05	0.018	0.00033	0.0015	0	1.5e-07	6.2e-07
s__Blautia_A MIC1875	0.041	0.018	0.0035	0.0057	0.0013	3.6e-10	2.2e-09	0.011	1.3e-07	9e-07	0.044	0.023	0.052	0.017	0.017	0.027
s__Blautia_A MIC2722	0.22	0.14	8.5e-05	0.00019	0.04	8.4e-13	6.7e-12	0.14	0.15	0.21	0.16	0.73	1	0.11	0.00011	0.00026
s__Blautia_A MIC5125	0.25	0.22	0.0066	0.01	0.041	1.1e-26	5.1e-25	0.12	1.9e-18	1.8e-16	0.18	2e-06	1.7e-05	0.21	0.23	0.32
s__Blautia_A MIC5792	2	1.4	1.2e-06	6.4e-06	0.22	6.5e-24	2e-22	0.74	1.7e-13	2.9e-12	1.2	0.12	0.22	0.92	9.2e-07	3.3e-06
s__Blautia_A MIC594	0.028	0.019	1.4e-10	1.5e-09	0	3.1e-11	2.1e-10	0.0065	1.6e-08	1.2e-07	0.0093	9.8e-06	6.7e-05	0.0048	1.1e-05	3.3e-05
s__Blautia_A MIC807	0.14	0.072	2.1e-07	1.4e-06	0.022	3.6e-06	7.4e-06	0.074	3.5e-07	2.3e-06	0.13	1	1	0.041	0.089	0.13
s__Blautia_A MIC92	0.26	0.15	2.4e-10	2.5e-09	0.027	1.7e-24	5.8e-23	0.11	4.5e-13	7e-12	0.22	0.043	0.09	0.094	1.6e-12	5e-11
s__Blautia_A obeum	1.2	0.47	1.2e-11	1.8e-10	0.19	1e-20	1.8e-19	0.53	9.5e-11	9.1e-10	1.1	1	1	0.35	2e-07	7.9e-07
s__Blautia_A obeum_A	0.16	0.065	5.6e-10	5.5e-09	0.019	1.2e-23	3.5e-22	0.079	2.3e-12	3.1e-11	0.2	0.035	0.074	0.038	2.3e-13	9e-12
s__Blautia_A wexlerae	4.3	1.7	4e-16	1.1e-14	0.53	7.9e-28	4.2e-26	2.7	2.7e-11	3e-10	3.3	1	1	0.97	2.4e-13	9e-12
s__Burkholderiaceae MIC4331	0.0029	0.11	0.0037	0.006	0.11	0.00086	0.0012	0.092	0.0035	0.0062	0.018	0.0081	0.021	0.021	0.026	0.039
s__Butyricicoccus MIC1195	0.018	0	0.00051	0.001	0.00063	0.01	0.013	0.0073	0.00093	0.002	0.0041	0.075	0.15	0.0036	1	1
s__Butyricicoccus MIC2838	0.006	0.0058	0.00016	0.00034	0.008	1.4e-06	3e-06	0.009	1	1	0	0.011	0.027	0.0047	0.68	0.88
s__Butyricicoccus MIC5408	0.15	0.18	1	1	0.22	6e-10	3.6e-09	0.16	1	1	0.056	1.2e-06	1.1e-05	0.079	0.022	0.034
s__Butyricicoccus sp1	0.57	0.28	1.1e-16	3.4e-15	0.15	1.1e-09	6.3e-09	0.22	6.7e-17	4.2e-15	0.32	2.1e-08	3.1e-07	0.2	8.6e-07	3.2e-06
s__Butyricimonas MIC1139	0	0.021	1.1e-06	6e-06	0.019	4.3e-08	1.1e-07	0.027	1.1e-06	6.4e-06	0.032	5.7e-08	7.4e-07	0.011	2.9e-06	9.6e-06
s__Butyricimonas synergistica_A	0	0	4.6e-06	1.2e-05	0	3.5e-09	9.4e-09	0	2.4e-05	6.3e-05	0.0029	0.18	0.32	0	1.5e-07	6.2e-07
s__Butyricimonas virosa	0	0.0086	0.0079	0.012	0.015	0.00029	0.00046	0.016	0.0036	0.0064	0.0097	0.00017	0.00088	0.00089	0.00039	0.00085
s__Butyrivibrio_A crossotus	0	0.033	0.0028	0.0047	0.032	0.0004	0.00059	0.039	0.0019	0.0036	0.019	0.00088	0.0034	0.017	2.8e-05	7.5e-05
s__CAG-103 MIC465	0.092	0.19	1	1	0.45	1.1e-07	2.6e-07	0.19	1	1	0.22	3.7e-07	3.8e-06	0.27	0.00057	0.0012
s__CAG-103 MIC5000	0.16	0.12	0.00035	0.00072	0.41	0.0024	0.0033	0.11	0.031	0.048	0.22	0.026	0.058	0.18	1	1
s__CAG-110 MIC508	0.092	0.17	0.0083	0.013	0.35	2.7e-07	6.2e-07	0.12	1	1	0.085	1	1	0.23	5e-10	6e-09
s__CAG-110 MIC5846	0.0022	0.035	6.1e-05	0.00014	0.0085	0.0065	0.0085	0.027	0.0098	0.016	0	1	1	0.04	1.5e-05	4.3e-05
s__CAG-110 MIC5879	0.016	0.052	0.00036	0.00074	0.071	2.8e-05	5.3e-05	0.048	0.014	0.023	0.049	0.002	0.0064	0.031	0.0067	0.012
s__CAG-115 MIC4009	0.047	0.062	1	1	0.16	1.7e-06	3.6e-06	0.12	0.068	0.1	0.018	0.24	0.42	0.0055	0.25	0.34
s__CAG-1427 MIC3980	0.13	0.029	9.8e-07	5.5e-06	0.016	2.5e-05	4.8e-05	0.043	3.4e-05	8.7e-05	0.11	1	1	0.046	0.0097	0.016
s__CAG-1427 MIC4919	0.27	0.078	8e-07	4.7e-06	0.05	4.3e-05	7.9e-05	0.086	8.2e-07	5e-06	0.19	0.66	1	0.14	1	1
s__CAG-1427 MIC6313	0.0074	0	0.0067	0.01	0	0.098	0.11	0	0.0067	0.011	0.0014	0.39	0.63	0	1	1
s__CAG-144 MIC575	0	0.068	5e-07	3.2e-06	0.12	1e-07	2.4e-07	0.14	4.9e-07	3.2e-06	0.023	3.1e-06	2.5e-05	0.042	9.1e-09	7.9e-08
s__CAG-145 MIC1837	0	0	4.6e-06	1.2e-05	0	3.5e-09	9.4e-09	0	2.4e-05	6.3e-05	0	1	1	0.0036	8.8e-07	3.2e-06
s__CAG-170 MIC1256	0.0041	0.011	0.62	0.77	0.015	0.0027	0.0037	0.0069	1	1	0.0075	0.12	0.22	0.0085	0.02	0.031
s__CAG-170 MIC1808	0.0066	0.0089	1	1	0.02	0.00037	0.00056	0.0026	0.04	0.061	0.0077	1	1	0.0019	1	1
s__CAG-170 MIC2758	0.084	0.12	1	1	0.28	1.7e-08	4.2e-08	0.11	0.014	0.023	0.046	0.0023	0.0072	0.087	1	1
s__CAG-170 MIC2776	0.017	0.046	0.00013	0.00029	0.11	4.2e-10	2.6e-09	0.025	1	1	0.031	0.0011	0.0039	0.061	1.1e-07	6.2e-07
s__CAG-170 MIC3578	0	0.005	0.017	0.025	0.007	0.00031	0.00049	0.0024	1	1	0	1	1	0.0036	1.7e-05	4.8e-05
s__CAG-170 MIC6238	0.17	0.3	0.0004	0.00081	0.62	4.4e-11	2.9e-10	0.18	1	1	0.17	1	1	0.38	0.11	0.16
s__CAG-177 sp1	0.12	0.35	0.02	0.029	1.1	5.7e-08	1.4e-07	0.53	0.0092	0.015	0.16	0.0096	0.024	0.069	0.16	0.22
s__CAG-180 MIC374	0.12	0.086	2.5e-05	6.1e-05	0.27	0.00033	0.00051	0.24	0.28	0.38	0	0.00068	0.0028	0.043	1	1
s__CAG-207 MIC1796	0.026	0.11	0.077	0.1	0.22	0.0037	0.005	0.085	0.18	0.26	0.35	0.0023	0.0072	0.19	0.00016	0.00037
s__CAG-207 MIC2555	0.15	0.11	2e-05	4.9e-05	0.051	0.082	0.095	0.27	1	1	0.15	1	1	0.079	1	1
s__CAG-217 sp1	0.29	0.26	0.071	0.097	0.87	0.00029	0.00046	0.28	1	1	0.035	0.014	0.034	0.028	0.19	0.26
s__CAG-226 MIC3942	0.065	0.18	0.056	0.077	0.33	0.0003	0.00048	0.12	0.25	0.35	0.18	0.0017	0.0056	0.21	6e-09	5.6e-08
s__CAG-24 sp1	0.16	0.29	8.9e-07	5.2e-06	0.11	2.7e-05	5.1e-05	0.19	0.34	0.46	0.26	6.6e-05	0.00037	0.34	1	1
s__CAG-245 sp1	0.021	0.038	1	1	0.049	0.0002	0.00033	0.073	0.026	0.041	0.043	0.0026	0.0078	0.052	1.5e-07	6.2e-07
s__CAG-269 MIC6001	0	0	4.6e-06	1.2e-05	0.0014	0.13	0.15	0.004	0.097	0.14	0.0041	0.061	0.12	0	1.5e-07	6.2e-07
s__CAG-269 MIC6332	0.0042	0.0011	1	1	0	1	1	0.011	1	1	0.012	0.03	0.065	0.017	8.9e-05	0.00022
s__CAG-269 sp2	0.0044	0.0053	1	1	0.0026	1	1	0.009	1	1	0.011	0.11	0.21	0.0031	1	1
s__CAG-272 MIC924	0.00095	0	1	1	0.0061	0.0036	0.0049	0	1	1	0	1	1	0.0049	0.0011	0.0022
s__CAG-273 MIC4507	0.11	0.037	0.0016	0.0028	0.037	0.2	0.22	0.07	0.11	0.16	0.14	1	1	0.066	1	1
s__CAG-274 MIC4474	0.028	0.015	0.0014	0.0025	0.0056	0.00017	0.00029	0.028	1	1	0.012	0.0026	0.0078	0.0083	0.025	0.038
s__CAG-279 sp1	0.36	0.51	1	1	0.66	0.0004	0.00059	0.53	1	1	0.13	0.016	0.038	0.2	0.16	0.22
s__CAG-288 sp1	0	0.0067	0.0031	0.0052	0.0062	7.7e-05	0.00014	0.019	1.2e-06	6.9e-06	0.00085	1	1	0	1.5e-07	6.2e-07
s__CAG-314 MIC230	0	0.04	0.0025	0.0043	0.049	0.0004	0.00059	0.049	0.0018	0.0035	0.015	0.0009	0.0035	0.0062	0.00016	0.00037
s__CAG-352 MIC4594	0	0.037	0.0026	0.0044	0.0012	0.72	0.79	0.027	0.0024	0.0045	0.036	0.00075	0.003	0.041	9.6e-06	2.9e-05
s__CAG-353 MIC4793	0.013	0.02	1	1	0.05	0.00048	0.0007	0.019	1	1	0	0.0012	0.0042	0	0.25	0.34
s__CAG-354 MIC1289	0.075	0.054	0.015	0.022	0.082	0.1	0.11	0.11	1	1	0.14	0.078	0.16	0.067	2e-05	5.5e-05
s__CAG-354 MIC3451	0.0017	0	1	1	0	1	1	0.0094	0.2	0.28	0.0085	0.56	0.89	0	0.36	0.48
s__CAG-41 sp1	0.71	0.21	1.3e-23	2.4e-21	0.13	1.1e-19	1.8e-18	0.35	4e-16	1.4e-14	0.27	1.1e-13	4.6e-12	0.13	1.1e-13	6.9e-12
s__CAG-417 MIC5513	0.074	0.041	2.6e-05	6.3e-05	0.062	1	1	0.083	1	1	0.048	0.0075	0.02	0.044	0.13	0.18
s__CAG-45 MIC1003	0.027	0.01	0.0032	0.0053	0.0074	0.16	0.18	0	0.00078	0.0017	0.0064	0.13	0.24	0.011	1	1
s__CAG-45 MIC3365	0.033	0.024	4.1e-05	9.7e-05	0.0078	0.093	0.11	0.032	1	1	0.017	0.059	0.12	0.023	0.0052	0.009
s__CAG-465 MIC3343	0.035	0.02	0.0011	0.002	0.027	1	1	0.025	0.033	0.051	0.055	0.26	0.45	0.022	0.0078	0.013
s__CAG-475 sp1	0	0.22	0.0012	0.0022	0.23	0.00036	0.00055	0.23	0.001	0.0021	0.0085	0.31	0.52	0.013	0.0021	0.004
s__CAG-492 MIC16	0.0084	0.008	1	1	0.011	0.00018	0.0003	0.04	0.012	0.02	0.0078	1	1	0.0098	0.06	0.089
s__CAG-495 MIC5080	0.0061	0.11	7.3e-06	1.9e-05	0.14	1.3e-06	2.8e-06	0.13	5.6e-06	2.8e-05	0.01	1	1	0.0094	0.13	0.18
s__CAG-495 MIC803	0.016	0.33	0.0034	0.0056	0.28	0.00049	0.00071	0.31	0.0028	0.0051	0.077	0.0025	0.0077	0.059	3.5e-06	1.1e-05
s__CAG-56 MIC5514	1.2	0.98	1	1	0.34	7.4e-18	9.2e-17	1.4	1	1	0.78	8.9e-07	8.8e-06	0.48	1.2e-07	6.2e-07
s__CAG-65 MIC5850	0.26	0.55	8.1e-09	6.7e-08	0.71	8.7e-11	5.6e-10	0.57	1.8e-09	1.5e-08	0.022	3.1e-09	5.3e-08	0.16	0.0038	0.0068
s__CAG-65 sp1	0.5	0.5	0.039	0.055	0.66	5.4e-09	1.4e-08	0.63	0.0017	0.0033	0.038	1.7e-07	1.9e-06	0.36	0.0022	0.0042
s__CAG-74 MIC1533	0.0094	0.0063	1.5e-05	3.7e-05	0.0096	0.0001	0.00018	0.0058	0.0011	0.0022	0.013	0.091	0.18	0.0086	4.2e-06	1.3e-05
s__CAG-74 MIC3751	0.067	0.036	0.0004	0.00081	0.02	0.076	0.089	0.03	0.002	0.0038	0.071	1	1	0.038	0.76	0.98
s__CAG-74 MIC6006	0.0078	0.0056	7.9e-05	0.00018	0.0091	0.00022	0.00036	0.00077	0.0019	0.0036	0	0.0015	0.0051	0.00099	1	1
s__CAG-81 MIC3201	0	0.043	2.3e-10	2.5e-09	0.082	1.2e-19	1.9e-18	0.049	4.4e-11	4.6e-10	0.028	0.00024	0.0012	0.012	1.4e-05	4.1e-05
s__CAG-81 MIC3538	0	0.0042	0.013	0.019	0.0068	0.00016	0.00027	0.00064	1	1	0.0029	0.016	0.038	0	1.5e-07	6.2e-07
s__CAG-81 MIC6089	0.089	0.054	8.1e-05	0.00019	0.11	1	1	0.073	0.42	0.56	0.032	9.8e-13	3.1e-11	0.016	4.2e-10	5.6e-09
s__CAG-81 MIC718	0	0.028	0.0023	0.004	0.087	2.6e-13	2.2e-12	0.046	0.00045	0.001	0.0047	0.37	0.6	0.034	3.9e-05	0.0001
s__CAG-83 MIC5506	0.019	0.049	0.0023	0.004	0.015	0.1	0.11	0.019	1	1	0.037	1	1	0.042	2.4e-06	8e-06
s__CAG-83 sp1	0.049	0.072	1	1	0.066	0.0087	0.011	0.041	1	1	0.051	1	1	0.087	4.7e-06	1.5e-05
s__CAG-83 sp2	0.24	0.83	4.9e-09	4.3e-08	0.52	1.2e-07	2.8e-07	0.51	0.00029	0.00069	0.58	3.7e-08	5.3e-07	1.1	4e-12	8.9e-11
s__CAG-83 sp3	0.15	0.14	1	1	0.24	1.4e-06	3e-06	0.11	1	1	0.12	1	1	0.18	8.2e-06	2.5e-05
s__CAG-95 MIC3046	0	0	4.6e-06	1.2e-05	0.0044	0.055	0.065	0	2.4e-05	6.3e-05	0	1	1	0	1.5e-07	6.2e-07
s__CHKCI005 MIC640	0	0	4.6e-06	1.2e-05	0	3.5e-09	9.4e-09	0	2.4e-05	6.3e-05	0	1	1	0.0025	1.1e-07	6.2e-07
s__Christensenella minuta	0.0006	0	1	1	0	1	1	0	1	1	0	1	1	0	0.012	0.019
s__Citrobacter freundii	0	0	4.6e-06	1.2e-05	0	3.5e-09	9.4e-09	0	2.4e-05	6.3e-05	1.7	0.00042	0.0018	0.017	0.007	0.012
s__Clostridium MIC2312	0.0063	0.0093	1	1	0	0.083	0.096	0.019	0.27	0.37	0.024	0.022	0.05	0.0029	1	1
s__Clostridium MIC4468	0	0	4.6e-06	1.2e-05	0	3.5e-09	9.4e-09	0.0044	0.36	0.48	0.0044	0.059	0.12	0	1.5e-07	6.2e-07
s__Clostridium MIC4830	0.014	0.021	1	1	0	0.0082	0.011	0.015	1	1	0.0081	1	1	0.014	1.3e-06	4.5e-06
s__Clostridium saudiense	0.0052	0	0.031	0.044	0	0.62	0.68	0.014	0.18	0.26	0.0049	1	1	0.00089	1	1
s__Clostridium_A leptum	0	0	4.6e-06	1.2e-05	0	3.5e-09	9.4e-09	0	2.4e-05	6.3e-05	0	1	1	0.0016	0.00078	0.0016
s__Clostridium_M bolteae	0	0	4.6e-06	1.2e-05	0	3.5e-09	9.4e-09	0	2.4e-05	6.3e-05	0.22	4.5e-08	6e-07	0	1.5e-07	6.2e-07
s__Clostridium_M citroniae	0	0	4.6e-06	1.2e-05	0	3.5e-09	9.4e-09	0	2.4e-05	6.3e-05	0.04	4.2e-08	5.8e-07	0	1.5e-07	6.2e-07
s__Clostridium_M MIC1460	0	0	4.6e-06	1.2e-05	0	3.5e-09	9.4e-09	0	2.4e-05	6.3e-05	0.061	8.9e-08	1.1e-06	0	1.5e-07	6.2e-07
s__Clostridium_M MIC2988	0.044	0.045	1	1	0.021	0.063	0.074	0.067	0.27	0.37	0.035	0.32	0.53	0.018	0.013	0.021
s__Clostridium_M MIC4411	0.25	0.22	1	1	0.41	0.00015	0.00026	0.43	3.4e-05	8.7e-05	0.25	3.7e-06	2.8e-05	0.06	7.8e-09	6.9e-08
s__Clostridium_M MIC4482	0.014	0.013	0.0023	0.004	0.018	4.1e-07	9.3e-07	0.018	1	1	0.03	2.8e-05	0.00017	0	0.27	0.36
s__Clostridium_Q MIC4225	0.33	0.35	1	1	0.58	4.3e-07	9.7e-07	0.34	1	1	0.23	3.1e-05	0.00019	0.2	8.4e-05	0.00021
s__Clostridium_Q symbiosum	0	0	4.6e-06	1.2e-05	0	3.5e-09	9.4e-09	0	2.4e-05	6.3e-05	0.00097	1	1	0	1.5e-07	6.2e-07
s__COE1 MIC4404	0.044	0.059	1	1	0.096	0.00011	0.00019	0.076	0.22	0.31	0.016	0.08	0.16	0.041	1	1
s__Collinsella aerofaciens	1.5	0.98	5.8e-17	2.2e-15	0.26	6.4e-14	5.6e-13	0.79	3.1e-16	1.3e-14	1.4	1	1	0.85	7.9e-08	5.8e-07
s__Collinsella MIC112	0.013	0.0028	0.0094	0.014	0	0.0093	0.012	0	0.00078	0.0017	0.0052	0.63	0.98	0	0.33	0.44
s__Collinsella MIC1190	0.0095	0.0012	0.0046	0.0074	0	0.015	0.019	0	0.00078	0.0017	0.0058	1	1	0	1	1
s__Collinsella MIC3155	0.019	0.018	1	1	0.0069	1	1	0.015	1	1	0	0.013	0.032	0.012	0.25	0.34
s__Collinsella MIC3446	0.11	0.06	0.00011	0.00024	0.041	0.15	0.17	0.096	0.25	0.35	0.1	1	1	0.06	0.067	0.099
s__Collinsella MIC4055	0.06	0.043	0.00019	0.0004	0.016	0.045	0.054	0.059	1	1	0.077	0.23	0.4	0.029	1	1
s__Collinsella MIC4229	0.016	0.012	0.00047	0.00095	0.0018	0.028	0.034	0.016	1	1	0.021	0.27	0.46	0.0054	1	1
s__Collinsella MIC4467	0.0006	0.0043	0.12	0.16	0	1	1	0.0013	1	1	0.0028	0.3	0.51	0	0.0042	0.0074
s__Collinsella MIC5138	0.087	0.062	0.00016	0.00034	0.024	0.041	0.049	0.086	1	1	0.11	0.22	0.39	0.041	1	1
s__Collinsella MIC859	0.028	0.024	1	1	0	0.15	0.17	0.015	1	1	0.06	0.042	0.088	0	1	1
s__Coprobacillus cateniformis	0.0037	0	0.02	0.029	0	1	1	0.0064	1	1	0	0.28	0.47	0	1	1
s__Coprobacter secundus	0	0.0034	1	1	0	3.5e-09	9.4e-09	0.0091	0.0057	0.0099	0	1	1	0	1.5e-07	6.2e-07
s__Coprococcus eutactus	0.32	0.29	0.00086	0.0016	0.092	0.077	0.09	0.51	1	1	0.44	0.004	0.011	0.16	1	1
s__Coprococcus eutactus_A	0.57	0.59	1	1	0.34	1	1	1	0.66	0.85	0.095	0.0017	0.0056	0.2	1	1
s__Coprococcus_A catus	0.23	0.15	1.3e-05	3.3e-05	0.033	1.2e-17	1.4e-16	0.052	1.9e-15	5.5e-14	0.12	3.9e-06	2.9e-05	0.09	6.1e-07	2.3e-06
s__Coprococcus_A MIC970	0.009	0.012	1	1	0.0014	0.027	0.033	0.003	0.011	0.018	0.0074	1	1	0.0041	1	1
s__Coprococcus_B comes	0.76	0.39	2e-25	7.5e-23	0.15	8.2e-22	1.5e-20	0.38	1.2e-16	5.6e-15	0.25	3.4e-10	7.9e-09	0.16	4.1e-12	8.9e-11
s__Corynebacterium frankenforstense	0	0	4.6e-06	1.2e-05	0	3.5e-09	9.4e-09	0	2.4e-05	6.3e-05	0	1	1	0.002	0.00045	0.00097
s__Corynebacterium MIC307	0	0	4.6e-06	1.2e-05	0	3.5e-09	9.4e-09	0	2.4e-05	6.3e-05	0	1	1	0.0046	0.0079	0.013
s__D16 MIC2812	0.0037	0	0.41	0.52	0.053	1.1e-15	1.1e-14	0.017	0.051	0.078	0	1	1	0.0041	0.28	0.37
s__D16 MIC6340	0.0019	0.0011	1	1	0.019	5e-05	9.2e-05	0.0021	1	1	0	1	1	0.0031	0.14	0.2
s__D16 phoceensis	0.054	0.075	0.0013	0.0024	0.18	4.7e-13	3.9e-12	0.077	0.24	0.34	0.089	0.00018	0.00092	0.091	0.021	0.032
s__D5 MIC4780	0	0	4.6e-06	1.2e-05	0.0028	0.0017	0.0024	0.0032	0.11	0.16	0	1	1	0.002	4.5e-07	1.7e-06
s__Dakarella massiliensis	0.017	0.15	0.0017	0.003	0.11	6.1e-05	0.00011	0.14	0.0016	0.0032	0.12	1e-05	6.7e-05	0.0052	0.11	0.16
s__Desulfovibrio fairfieldensis	0.039	0.014	0.00028	0.00058	0.026	1	1	0.023	0.00088	0.0019	0.048	0.091	0.18	0.021	1	1
s__Desulfovibrio piger	0.06	0.11	0.0006	0.0012	0.16	2.6e-05	4.9e-05	0.11	0.00038	0.00089	0.054	0.002	0.0064	0.026	1	1
s__Dialister MIC5173	0.53	0.2	0.0012	0.0022	0.059	0.011	0.014	0.32	0.0015	0.003	0.21	0.24	0.42	0.2	1	1
s__Dorea formicigenerans	0.53	0.16	1.1e-18	6.9e-17	0.071	3.2e-28	2e-26	0.19	5.5e-11	5.4e-10	0.39	1.3e-06	1.2e-05	0.064	3.1e-14	2.9e-12
s__Dorea longicatena	1.5	0.53	1.6e-08	1.2e-07	0.12	1.3e-25	5.4e-24	0.35	4e-15	9.4e-14	0.93	0.0092	0.024	0.34	1.9e-11	3.2e-10
s__Dorea longicatena_A	0.11	0.047	3.6e-10	3.6e-09	0	4.7e-34	8.8e-32	0.012	9.1e-19	1.7e-16	0.059	4.7e-05	0.00028	0.023	1.4e-12	4.8e-11
s__Dorea longicatena_B	0.24	0.14	1.6e-08	1.2e-07	0.036	6.5e-23	1.4e-21	0.07	2.9e-18	2.2e-16	0.15	1.2e-05	7.7e-05	0.1	1.3e-11	2.3e-10
s__Dorea MIC3163	0.081	0.02	8.6e-09	7e-08	0.0069	1.2e-09	6.8e-09	0.039	2.3e-07	1.6e-06	0.069	1	1	0.014	5.5e-07	2.1e-06
s__Dorea MIC5275	0.17	0.044	1.6e-18	7.5e-17	0.0078	7.5e-23	1.6e-21	0.037	3.3e-14	6.5e-13	0.11	7.7e-07	7.8e-06	0.005	3.8e-23	1.4e-20
s__Dorea MIC5435	0.00056	0.0024	1	1	0	1	1	0	1	1	0	1	1	0	0.0027	0.005
s__Duodenibacillus MIC362	0	0.036	0.0026	0.0044	0.034	0.0004	0.00059	0.03	0.0022	0.0042	0	1	1	0.007	0.00023	0.00052
s__Eggerthella lenta	0.029	0.031	1	1	0.0037	0.019	0.024	0.011	0.0031	0.0055	0.71	6.6e-27	2.5e-24	0.049	1.7e-05	4.8e-05
s__Eisenbergiella sp1	0	0	4.6e-06	1.2e-05	0	3.5e-09	9.4e-09	0	2.4e-05	6.3e-05	0.057	1.7e-06	1.5e-05	0	1.5e-07	6.2e-07
s__Eisenbergiella tayi	0	0	4.6e-06	1.2e-05	0	3.5e-09	9.4e-09	0	2.4e-05	6.3e-05	0.0011	1	1	0	1.5e-07	6.2e-07
s__Enterobacter cloacae_B	0	0	4.6e-06	1.2e-05	0	3.5e-09	9.4e-09	0	2.4e-05	6.3e-05	0.044	0.11	0.21	0	1.5e-07	6.2e-07
s__Enterobacter nimipressuralis	0	0	4.6e-06	1.2e-05	0	3.5e-09	9.4e-09	0	2.4e-05	6.3e-05	0.0054	0.21	0.37	0.068	0.00099	0.002
s__Enterococcus faecalis	0	0	4.6e-06	1.2e-05	0	3.5e-09	9.4e-09	0	2.4e-05	6.3e-05	0.12	0.00014	0.00076	0.16	3.7e-08	2.8e-07
s__Enterococcus_B hirae	0	0	4.6e-06	1.2e-05	0	3.5e-09	9.4e-09	0	2.4e-05	6.3e-05	0	1	1	0.0018	0.00022	0.0005
s__Enterococcus_B MIC3404	0	0	4.6e-06	1.2e-05	0	3.5e-09	9.4e-09	0	2.4e-05	6.3e-05	0.016	0.14	0.26	0.037	4.1e-07	1.6e-06
s__Enterococcus_D casseliflavus	0	0	4.6e-06	1.2e-05	0	3.5e-09	9.4e-09	0	2.4e-05	6.3e-05	0.02	0.045	0.094	0.031	0.0018	0.0035
s__Enterococcus_D gallinarum	0	0	4.6e-06	1.2e-05	0	3.5e-09	9.4e-09	0	2.4e-05	6.3e-05	0.019	0.001	0.0037	0.0029	0.00082	0.0017
s__ER4 MIC360	0.18	0.17	1	1	0.44	1.2e-07	2.8e-07	0.24	1	1	0.1	0.081	0.16	0.057	0.0095	0.016
s__ER4 sp1	0.61	0.58	1	1	1.7	1.4e-12	1.1e-11	0.4	0.35	0.47	0.31	2.1e-05	0.00013	0.63	0.25	0.34
s__Erysipelatoclostridium MIC5615	0.047	0.0043	4.6e-08	3.1e-07	0	4.9e-09	1.3e-08	0.026	0.0039	0.0069	0.027	0.0058	0.016	0	2e-07	7.9e-07
s__Erysipelatoclostridium MIC6157	0.24	0.1	7.8e-13	1.5e-11	0.0092	9.7e-19	1.3e-17	0.24	1	1	0.18	0.56	0.89	0.03	9.6e-12	1.9e-10
s__Erysipelatoclostridium saccharogumia	0	0	4.6e-06	1.2e-05	0	3.5e-09	9.4e-09	0.0008	1	1	0	1	1	0	1.5e-07	6.2e-07
s__Escherichia coli	0.0025	0	0.12	0.16	0	1	1	0	0.13	0.19	9.5	3.8e-21	7.1e-19	17	2.7e-11	4.4e-10
s__Escherichia coli_A	0	0	4.6e-06	1.2e-05	0	3.5e-09	9.4e-09	0	2.4e-05	6.3e-05	0.0093	0.37	0.6	0	1.5e-07	6.2e-07
s__Escherichia sp2	0.0078	0.0052	0.29	0.37	0.0073	0.58	0.64	0.00092	0.0028	0.0051	3.1	0.00071	0.0029	5.3	0.00068	0.0014
s__Eubacterium_D innocuum	0	0	4.6e-06	1.2e-05	0	3.5e-09	9.4e-09	0	2.4e-05	6.3e-05	0.014	0.00035	0.0016	0	1.5e-07	6.2e-07
s__Eubacterium_E hallii	1.3	0.49	8.8e-19	6.9e-17	0.16	5e-33	6.2e-31	0.44	3.9e-16	1.4e-14	0.65	1.6e-06	1.4e-05	0.38	3e-15	4e-13
s__Eubacterium_F MIC2171	0.0081	0.0062	1	1	0.012	1	1	0.026	0.0015	0.003	0	0.02	0.046	0.0062	1	1
s__Eubacterium_F MIC3027	0.0068	0	0.0035	0.0057	0.0083	0.62	0.68	0.0064	1	1	0	0.022	0.05	0	1	1
s__Eubacterium_F sp1	0.16	0.14	1	1	0.24	0.00014	0.00024	0.2	0.11	0.16	0.17	0.047	0.097	0.17	1	1
s__Eubacterium_G MIC4417	0.00083	0	1	1	0	1	1	0.0008	1	1	0.00095	1	1	0	0.044	0.066
s__Eubacterium_G ventriosum	0.18	0.089	1.7e-07	1.1e-06	0.021	2.8e-19	4.2e-18	0.25	0.32	0.43	0.077	1.2e-08	1.9e-07	0.091	1e-07	6.2e-07
s__Eubacterium_I MIC5190	0.0006	0	1	1	0	1	1	0.0025	1	1	0	1	1	0	0.0038	0.0068
s__Eubacterium_I MIC5357	0.013	0.0093	0.86	1	0	2.9e-05	5.4e-05	0.0042	0.00033	0.00078	0.009	0.016	0.038	0.0075	1	1
s__Eubacterium_I ramulus	0.37	0.27	8.4e-05	0.00019	0.081	5e-17	5.3e-16	0.32	0.064	0.096	0.24	5.2e-06	3.7e-05	0.05	1.1e-11	2.1e-10
s__Eubacterium_R sp2	0.087	0.085	0.0016	0.0028	0.18	0.00034	0.00052	0.1	1	1	0.066	1	1	0.019	1	1
s__F23-B02 sp6	0.3	0.43	1	1	0.57	6e-05	0.00011	0.42	1	1	0.63	0.0031	0.0091	0.39	7.1e-10	7.9e-09
s__Faecalibacterium MIC3618	0.3	0.22	0.088	0.12	0.43	1.5e-08	3.8e-08	0.19	0.0031	0.0055	0.065	3.8e-17	2.7e-15	0.074	2.4e-13	9e-12
s__Faecalibacterium MIC5900	0.73	0.55	0.0017	0.003	0.91	0.0006	0.00087	0.31	2.6e-05	6.8e-05	0.18	5.2e-06	3.7e-05	0.16	0.0011	0.0022
s__Faecalibacterium MIC76	0.76	0.61	6.3e-07	3.8e-06	1.4	2.4e-12	1.8e-11	0.52	2e-11	2.3e-10	0.61	5.8e-13	2.1e-11	0.48	0.0089	0.015
s__Faecalibacterium prausnitzii_A	2	2.2	1	1	4.2	9.5e-09	2.4e-08	0.93	3.1e-06	1.6e-05	1.2	0.0036	0.01	2.4	0.46	0.6
s__Faecalibacterium prausnitzii_B	1.8	1.4	0.037	0.052	3	9.8e-09	2.5e-08	1.3	0.0087	0.015	0.57	1.2e-09	2.2e-08	0.78	3e-05	8e-05
s__Faecalibacterium prausnitzii_C	3.6	2.7	3e-08	2.2e-07	4	0.086	0.099	2.4	1.3e-10	1.2e-09	2	1.6e-14	8.5e-13	1.9	0.002	0.0038
s__FJAT-27916 MIC247	0	0	4.6e-06	1.2e-05	0	3.5e-09	9.4e-09	0	2.4e-05	6.3e-05	0	1	1	0.44	4.7e-10	5.9e-09
s__Flavonifractor MIC4117	0.00054	0	1	1	0.0043	0.0012	0.0017	0	1	1	0.0022	0.93	1	0.0042	3.3e-05	8.8e-05
s__Flavonifractor plautii	0.01	0.019	0.35	0.45	0.064	2.6e-09	9.4e-09	0.028	0.0023	0.0043	0.062	1.8e-06	1.5e-05	0.0067	1	1
s__Fusicatenibacter saccharivorans	4.3	3.9	0.24	0.31	0.52	1e-24	3.7e-23	1.9	4e-11	4.3e-10	1.9	6.2e-10	1.3e-08	2.1	1.2e-08	1e-07
s__Gastranaerophilaceae MIC3974	0	0.0061	0.013	0.019	0.0067	0.00031	0.00049	0.0069	0.0077	0.013	0	1	1	0	1.5e-07	6.2e-07
s__GCA-900066135 MIC2557	0.0087	0	9.6e-05	0.00022	0	0.0024	0.0033	0.00091	0.0015	0.003	0	0.0022	0.007	0	0.21	0.29
s__GCA-900066575 MIC1116	0	0.045	2.9e-19	3.6e-17	0	3.5e-09	9.4e-09	0.018	6.4e-05	0.00016	0.0031	0.32	0.53	0.017	1.6e-05	4.6e-05
s__Gordonibacter MIC5427	0	0	4.6e-06	1.2e-05	0	3.5e-09	9.4e-09	0	2.4e-05	6.3e-05	0.0039	0.19	0.34	0	1.5e-07	6.2e-07
s__Gordonibacter urolithinfaciens	0.0018	0	0.48	0.6	0	1	1	0	0.53	0.69	0.085	4.4e-10	9.7e-09	0	1	1
s__Haemophilus_D MIC6314	0.00082	0.01	0.019	0.028	0.016	0.00066	0.00095	0.012	0.012	0.02	0.0024	1	1	0	0.027	0.041
s__Holdemanella MIC1962	0.63	0.32	0.001	0.0019	0.14	0.03	0.036	0.48	0.1	0.15	0.87	0.21	0.37	0.16	1	1
s__Holdemania filiformis	0.0013	0.0041	0.63	0.78	0.0067	0.0029	0.004	0	0.48	0.63	0	1	1	0.0037	0.001	0.002
s__Hungatella hathewayi	0	0	4.6e-06	1.2e-05	0	3.5e-09	9.4e-09	0	2.4e-05	6.3e-05	0.013	0.00015	0.0008	0	1.5e-07	6.2e-07
s__Intestinibacter bartlettii	0.011	0.0099	0.89	1	0	0.0086	0.011	0.011	1	1	0.0083	1	1	0.0014	1	1
s__Intestinimonas butyriciproducens	0	0	4.6e-06	1.2e-05	0.01	0.00035	0.00053	0.0026	1	1	0.021	0.00037	0.0016	0.00091	1.9e-05	5.3e-05
s__KLE1615 sp1	0.18	0.34	6.4e-05	0.00015	0.046	8.1e-07	1.8e-06	0.27	0.06	0.09	0.15	1	1	0.28	0.0031	0.0057
s__Klebsiella pneumoniae	0	0	4.6e-06	1.2e-05	0	3.5e-09	9.4e-09	0	2.4e-05	6.3e-05	0.093	0.00079	0.0031	0.018	0.0029	0.0054
s__Klebsiella_A michiganensis	0	0	4.6e-06	1.2e-05	0	3.5e-09	9.4e-09	0	2.4e-05	6.3e-05	0.0042	0.57	0.9	0	1.5e-07	6.2e-07
s__Kocuria salsicia	0	0	4.6e-06	1.2e-05	0	3.5e-09	9.4e-09	0	2.4e-05	6.3e-05	0	1	1	0.0033	0.0004	0.00087
s__Lachnospira eligens	0.04	0.22	8.3e-13	1.6e-11	0.058	0.0058	0.0076	0.2	7.8e-14	1.4e-12	0.21	3.3e-18	3.1e-16	0.14	1.8e-08	1.4e-07
s__Lachnospira MIC1078	0	0.0082	0.011	0.017	0.017	0.00025	0.00041	0.016	0.0044	0.0077	0.0063	0.0041	0.012	0	1.5e-07	6.2e-07
s__Lachnospira MIC895	0.011	0.066	5.3e-06	1.4e-05	0.022	0.00016	0.00027	0.054	2.2e-05	6.3e-05	0.049	2.8e-06	2.3e-05	0.026	0.0087	0.015
s__Lachnospira rogosae	0.09	0.53	2.5e-12	4.2e-11	0.77	6.9e-15	6.5e-14	0.72	1e-14	2.1e-13	0.91	2.6e-12	6.9e-11	0.15	0.0026	0.0049
s__Lachnospira sp1	0	0.1	0.0013	0.0024	0.044	0.00037	0.00056	0.063	0.0018	0.0035	0.075	0.00034	0.0016	0	1.5e-07	6.2e-07
s__Lachnospiraceae MIC3835	0.011	0	0.00055	0.0011	0.0086	1	1	0.0029	0.018	0.029	0.0042	0.6	0.94	0	0.52	0.68
s__Lachnospiraceae MIC4464	0.076	0.07	0.0052	0.0082	0.12	3.7e-08	9.1e-08	0.077	0.0007	0.0015	0.087	0.019	0.044	0.028	0.0038	0.0068
s__Lactobacillus acidophilus	0.016	0.013	0.0079	0.012	0.00068	0.011	0.014	0.021	1	1	0.043	0.014	0.034	0.031	1.1e-06	3.8e-06
s__Lactobacillus_C paracasei	0	0	4.6e-06	1.2e-05	0	3.5e-09	9.4e-09	0	2.4e-05	6.3e-05	0	1	1	0.054	2.4e-05	6.6e-05
s__Lactobacillus_C rhamnosus	0.0052	0.00062	0.004	0.0064	0	0.03	0.036	0	0.00054	0.0012	0.03	0.001	0.0037	0.29	8e-06	2.5e-05
s__Lactobacillus_F plantarum	0	0	4.6e-06	1.2e-05	0	3.5e-09	9.4e-09	0	2.4e-05	6.3e-05	0.0019	1	1	0.074	0.0019	0.0036
s__Lactobacillus_G parabuchneri	0	0	4.6e-06	1.2e-05	0	3.5e-09	9.4e-09	0	2.4e-05	6.3e-05	0.0012	1	1	0	1.5e-07	6.2e-07
s__Marvinbryantia MIC141	0.0081	0.0092	1	1	0.00069	0.035	0.042	0.0098	1	1	0.0033	1	1	0.0064	0.084	0.12
s__Megamonas funiformis	0.25	0.5	0.55	0.69	0.064	0.17	0.19	0.47	1	1	0.088	0.87	1	0.057	1	1
s__Merdibacter MIC3653	0	0	4.6e-06	1.2e-05	0	3.5e-09	9.4e-09	0	2.4e-05	6.3e-05	0.0016	0.36	0.59	0.0022	5.5e-06	1.7e-05
s__Methanobrevibacter_A MIC1132	0.051	0.016	0.001	0.0019	0	0.0032	0.0044	0.017	0.0011	0.0022	0.063	0.073	0.15	0.0095	1	1
s__Methanobrevibacter_A smithii	0.097	0.032	0.00021	0.00044	0.0011	0.00031	0.00049	0.028	0.00028	0.00067	0.14	0.0049	0.013	0.042	1	1
s__Micromonospora purpureochromogenes	0	0	4.6e-06	1.2e-05	0	3.5e-09	9.4e-09	0	2.4e-05	6.3e-05	0	1	1	0.037	0.076	0.11
s__Mycobacterium fortuitum	0	0	4.6e-06	1.2e-05	0	3.5e-09	9.4e-09	0	2.4e-05	6.3e-05	0	1	1	0.0058	0.0014	0.0027
s__Negativibacillus MIC4734	0.066	0.042	1e-06	5.5e-06	0.041	0.0018	0.0025	0.033	1.7e-06	9.5e-06	0.049	0.15	0.27	0.0024	9e-05	0.00022
s__Neglecta sp1	0.61	0.31	1.3e-18	6.9e-17	0.16	5.2e-31	3.9e-29	0.33	6.1e-12	7.6e-11	0.61	1	1	0.21	5.3e-10	6.2e-09
s__Oceanobacillus MIC1352	0	0	4.6e-06	1.2e-05	0	3.5e-09	9.4e-09	0	2.4e-05	6.3e-05	0	1	1	0.0016	0.0016	0.0031
s__Odoribacter laneus	0.0012	0.015	0.015	0.022	0.011	0.0017	0.0024	0.013	0.015	0.024	0.0013	1	1	0.0073	0.00024	0.00054
s__Odoribacter splanchnicus	0.054	0.2	3.5e-16	1e-14	0.22	4.8e-18	6.2e-17	0.24	1.9e-18	1.8e-16	0.12	0.033	0.071	0.088	0.033	0.049
s__Oscillibacter MIC160	0.0098	0.00074	0.00011	0.00024	0.031	7.2e-12	5.2e-11	0.0053	0.025	0.039	0.0036	0.28	0.47	0.012	1	1
s__Oscillibacter MIC1893	0.17	0.14	0.047	0.065	0.39	2.6e-06	5.4e-06	0.14	0.015	0.024	0	2.6e-07	2.8e-06	0.047	0.37	0.49
s__Oscillibacter MIC2940	0.0029	0.011	0.37	0.47	0.074	1.9e-11	1.3e-10	0.0071	1	1	0.0018	1	1	0.015	0.011	0.018
s__Oscillibacter MIC4714	0	0.051	1.4e-11	2e-10	0.12	1.5e-18	2e-17	0.04	2.2e-11	2.5e-10	0	1	1	0.0069	0.0035	0.0063
s__Oscillibacter MIC5231	0	0.019	1e-06	5.5e-06	0.037	6.9e-08	1.7e-07	0.021	1.9e-06	1e-05	0	1	1	0.0031	8.2e-05	0.00021
s__Oscillibacter MIC5816	0.058	0.084	1	1	0.28	8.2e-07	1.8e-06	0.074	1	1	0.0015	1.2e-06	1.1e-05	0.0039	0.00013	0.0003
s__Oscillibacter sp6	0.05	0.069	1.9e-06	9.9e-06	0.2	1.6e-17	1.8e-16	0.076	4.8e-08	3.5e-07	0	1.1e-07	1.3e-06	0.041	1	1
s__Parabacteroides distasonis	0.24	0.52	3.1e-11	4e-10	0.61	2.5e-14	2.2e-13	0.44	7.5e-07	4.7e-06	0.8	7.7e-11	1.9e-09	0.47	0.64	0.83
s__Parabacteroides goldsteinii	0.014	0.024	1	1	0.02	4.9e-06	9.9e-06	0.017	1	1	0.018	0.6	0.94	0.023	7.5e-10	7.9e-09
s__Parabacteroides merdae	0.34	0.66	0.00058	0.0011	0.88	1e-05	2e-05	0.57	0.0019	0.0036	0.47	0.0047	0.013	0.26	1	1
s__Paraprevotella clara	0.073	0.45	5.6e-07	3.5e-06	0.61	3e-08	7.4e-08	0.41	5e-07	3.2e-06	0.25	1.1e-05	7.2e-05	0.14	0.00011	0.00026
s__Parasutterella excrementihominis	0.012	0.018	0.036	0.051	0.034	1.7e-05	3.3e-05	0.024	0.0098	0.016	0.0044	1	1	0.0011	1	1
s__Parasutterella MIC6252	0.072	0.23	0.023	0.033	0.26	0.00013	0.00023	0.25	0.019	0.03	0.12	0.0044	0.012	0.085	5.1e-07	1.9e-06
s__Pediococcus pentosaceus	0	0	4.6e-06	1.2e-05	0	3.5e-09	9.4e-09	0	2.4e-05	6.3e-05	0.0057	0.37	0.6	0.0068	0.00011	0.00026
s__PeH17 sp1	0.028	0.18	2.1e-08	1.6e-07	0.22	2.9e-11	2e-10	0.086	0.036	0.055	0.2	3.3e-06	2.6e-05	0.23	1.4e-10	2e-09
s__Phascolarctobacterium succinatutens	0.093	0.23	0.00073	0.0014	0.22	0.0024	0.0033	0.34	0.00039	0.0009	0.25	0.014	0.034	0.055	1	1
s__Phocea massiliensis	0	0	4.6e-06	1.2e-05	0.0067	0.00016	0.00027	0	2.4e-05	6.3e-05	0	1	1	0	1.5e-07	6.2e-07
s__Prevotella copri	0.44	2.2	0.31	0.4	2.5	0.026	0.032	2.3	0.25	0.35	0.076	0.007	0.019	0.19	1	1
s__Prevotella MIC1719	0.22	1.1	0.13	0.17	1.2	0.0068	0.0089	1.4	0.061	0.092	0.34	1	1	0.26	0.022	0.034
s__Pseudomonas aeruginosa	0	0	4.6e-06	1.2e-05	0	3.5e-09	9.4e-09	0	2.4e-05	6.3e-05	0	1	1	0.0016	0.0041	0.0073
s__Pseudomonas citronellolis	0	0	4.6e-06	1.2e-05	0	3.5e-09	9.4e-09	0	2.4e-05	6.3e-05	0	1	1	0.48	0.0035	0.0063
s__Raoultella ornithinolytica	0	0	4.6e-06	1.2e-05	0	3.5e-09	9.4e-09	0	2.4e-05	6.3e-05	0.01	0.12	0.22	0	1.5e-07	6.2e-07
s__Romboutsia timonensis	0.047	0.026	0.026	0.037	0	4.6e-08	1.1e-07	0.03	1	1	0.063	1	1	0.014	0.016	0.025
s__Roseburia hominis	0.25	0.095	1.8e-09	1.7e-08	0.14	8.2e-07	1.8e-06	0.09	7.1e-13	1e-11	0	4.6e-19	5.7e-17	0.0077	6.7e-14	5e-12
s__Roseburia intestinalis	0.62	1.3	0.09	0.12	0.65	1	1	1.2	0.021	0.033	0.1	1.4e-12	4e-11	0.28	0.00012	0.00028
s__Roseburia inulinivorans	1.3	0.81	9.7e-06	2.5e-05	0.17	1.1e-15	1.1e-14	0.99	0.55	0.71	1.1	6.3e-09	1e-07	0.44	9.7e-06	2.9e-05
s__Ruminiclostridium_C MIC856	0.58	0.27	3.8e-17	1.6e-15	0.12	2.7e-23	6.7e-22	0.21	1.1e-11	1.3e-10	0.27	2.6e-14	1.2e-12	0.15	2.3e-09	2.3e-08
s__Ruminiclostridium_E siraeum	0.18	1.1	0.0098	0.015	1.3	1.6e-07	3.7e-07	1.1	0.0057	0.0099	0.13	1	1	0.5	0.00015	0.00035
s__Ruminococcaceae MIC1652	0.015	0.051	0.032	0.045	0.043	0.00017	0.00029	0.034	0.12	0.17	0.042	0.0022	0.007	0.066	8.7e-08	6.2e-07
s__Ruminococcus_A MIC3646	0.7	0.38	0.0034	0.0056	0.1	7.6e-18	9.2e-17	0.21	3.5e-15	8.7e-14	0.23	0.00045	0.0019	0.15	2.2e-13	9e-12
s__Ruminococcus_A MIC496	0.026	0.031	1	1	0.003	0.024	0.03	0.023	0.44	0.58	0.052	0.029	0.063	0.0038	0.56	0.73
s__Ruminococcus_A MIC6175	0.34	0.28	4.6e-08	3.1e-07	0.034	1.4e-15	1.3e-14	0.15	3.8e-09	2.9e-08	0.22	0.092	0.18	0.041	2.3e-10	3.2e-09
s__Ruminococcus_B faecis	0.58	0.35	1.3e-12	2.3e-11	0.097	1.6e-14	1.5e-13	0.29	2.9e-15	7.7e-14	0.36	0.0011	0.0039	0.085	3.1e-08	2.4e-07
s__Ruminococcus_B glycyrrhizinilyticum	0.0025	0	0.42	0.53	0	1	1	0	0.55	0.71	0	1	1	0	1	1
s__Ruminococcus_B gnavus	0.18	0.1	5.7e-06	1.5e-05	0.0049	2.8e-06	5.8e-06	0.082	1.1e-06	6.4e-06	0.097	0.017	0.04	0.049	0.0034	0.0062
s__Ruminococcus_B lactaris	0.02	0.022	1	1	0.01	1	1	0.023	1	1	0.0049	0.065	0.13	0.014	1	1
s__Ruminococcus_B MIC1872	0.0094	0.005	0.00014	0.0003	0	0.0097	0.012	0.0087	1	1	0.0044	0.098	0.19	0.001	1	1
s__Ruminococcus_B sp2	0.008	0	0.00013	0.00029	0	0.003	0.0041	0	0.00016	0.00039	0.0014	0.029	0.063	0	0.28	0.37
s__Ruminococcus_B torques	0.13	0.11	0.003	0.0051	0.02	1.8e-09	9.4e-09	0.073	1.2e-10	1.1e-09	0.078	0.00052	0.0022	0.037	1.8e-05	5e-05
s__Ruminococcus_C callidus	0.1	0.19	0.49	0.61	0.054	1	1	0.16	1	1	0.089	1	1	0.0062	0.083	0.12
s__Ruminococcus_C MIC6137	0.13	0.19	1	1	0.036	0.081	0.094	0.25	0.73	0.94	0.027	0.0076	0.02	0.11	1	1
s__Ruminococcus_D bicirculans	0.15	0.39	2.4e-13	5.6e-12	0.55	1.5e-17	1.7e-16	0.33	5.4e-11	5.4e-10	0.27	4.7e-05	0.00028	0.29	5.3e-05	0.00014
s__Ruminococcus_E bromii	1.3	1.5	1	1	0.55	0.00012	0.00021	1.3	1	1	2.1	0.002	0.0064	1.4	1.3e-06	4.5e-06
s__Ruminococcus_E sp1	0.42	0.44	0.26	0.34	0.093	0.028	0.034	0.25	0.00039	0.0009	0.61	0.00088	0.0034	0.31	0.02	0.031
s__Ruthenibacterium lactatiformans	0.086	0.031	6.3e-11	7.9e-10	0.078	1	1	0.021	1.7e-12	2.4e-11	0.054	6.4e-05	0.00037	0.026	2.4e-06	8e-06
s__Ruthenibacterium MIC3545	0	0	4.6e-06	1.2e-05	0.0026	0.04	0.048	0	2.4e-05	6.3e-05	0	1	1	0	1.5e-07	6.2e-07
s__Senegalimassilia anaerobia	0.021	0.0014	0.0014	0.0025	0	0.0042	0.0056	0.0045	0.0097	0.016	0	0.001	0.0037	0.0098	1	1
s__Slackia MIC6005	0.15	0.075	3.9e-05	9.3e-05	0.044	0.041	0.049	0.1	6.5e-06	3.2e-05	0.1	1	1	0.093	0.0083	0.014
s__Staphylococcus haemolyticus	0	0	4.6e-06	1.2e-05	0	3.5e-09	9.4e-09	0	2.4e-05	6.3e-05	0	1	1	0.00096	0.0012	0.0024
s__Staphylococcus saprophyticus	0	0	4.6e-06	1.2e-05	0	3.5e-09	9.4e-09	0	2.4e-05	6.3e-05	0	1	1	0.00094	0.0011	0.0022
s__Streptococcus agalactiae	0	0	4.6e-06	1.2e-05	0	3.5e-09	9.4e-09	0	2.4e-05	6.3e-05	0	1	1	0.0012	0.0011	0.0022
s__Streptococcus pasteurianus	0	0	4.6e-06	1.2e-05	0	3.5e-09	9.4e-09	0	2.4e-05	6.3e-05	0.0046	1	1	0.0018	0.0046	0.008
s__Streptococcus salivarius	0.13	0.058	1.5e-08	1.2e-07	0	9.8e-11	6.2e-10	0.082	0.056	0.085	0.14	1	1	0.07	0.0074	0.013
s__Streptococcus thermophilus	0.12	0.098	0.13	0.17	0.022	0.0036	0.0049	0.074	0.12	0.17	0.13	1	1	0.037	0.014	0.022
s__Subdoligranulum formicile	2.3	1.5	2.5e-14	6.2e-13	0.64	4.4e-38	1.6e-35	1.2	2.7e-22	1e-19	2.4	1	1	0.87	9.7e-07	3.4e-06
s__Subdoligranulum MIC5128	1.2	0.82	9.5e-17	3.2e-15	0.94	0.16	0.18	0.53	7.1e-15	1.6e-13	1.4	1	1	0.93	0.0089	0.015
s__Subdoligranulum MIC5784	0.19	0.15	2.6e-06	1.2e-05	0.14	0.00049	0.00071	0.12	4.6e-06	2.4e-05	0.16	0.04	0.085	0.075	8e-05	0.0002
s__Subdoligranulum MIC6167	0.066	0.053	0.042	0.059	0.018	0.00029	0.00046	0.065	0.15	0.21	0.044	0.65	1	0.071	1	1
s__Succiniclasticum MIC6241	0.24	0.11	0.00019	0.0004	0.24	4.4e-06	9e-06	0.2	0.0016	0.0032	0.16	1	1	0.1	1	1
s__Sutterella sp3	0.051	0.84	3.4e-08	2.4e-07	1.3	5.8e-09	1.5e-08	0.92	8.5e-08	6e-07	0.018	1	1	0.013	1	1
s__Sutterella wadsworthensis	0.02	0.039	0.63	0.78	0.047	0.00045	0.00066	0.033	1	1	0	0.0011	0.0039	0.0019	0.33	0.44
s__TF01-11 MIC1563	0.029	0.082	0.00014	0.0003	0.14	4.5e-06	9.1e-06	0.11	6.1e-05	0.00015	0.0061	0.27	0.46	0.012	1	1
s__TF01-11 MIC3103	0.028	0.014	6e-07	3.7e-06	0.017	0.0076	0.0099	0.0089	0.0004	0.00092	0.0039	5.6e-06	4e-05	0.002	0.00036	0.00079
s__TF01-11 MIC586	0	0.011	0.0069	0.011	0.022	0.00039	0.00059	0.019	0.0029	0.0052	0	1	1	0.0056	0.00011	0.00026
s__TF01-11 sp1	0.16	0.055	2.8e-11	3.7e-10	0.12	1	1	0.087	6.7e-05	0.00017	0.031	4.4e-17	2.7e-15	0.033	2.3e-12	6.6e-11
s__Turicibacter sanguinis	0.0051	0	0.0052	0.0082	0	0.16	0.18	0.0071	1	1	0	0.16	0.29	0.0013	1	1
s__UBA11524 sp1	0.53	0.7	0.00017	0.00036	1.3	4.4e-12	3.3e-11	0.53	1	1	0.59	0.0034	0.0099	1	4.3e-12	8.9e-11
s__UBA11774 MIC2750	0.69	0.18	9.1e-11	1.1e-09	0.078	4.5e-10	2.7e-09	0.21	2.4e-10	2.1e-09	0.098	1.6e-09	2.8e-08	0.031	2.7e-09	2.7e-08
s__UBA1191 MIC2921	0.0006	0	1	1	0	1	1	0	1	1	0.0023	1	1	0	0.011	0.018
s__UBA1191 MIC5501	0.071	0.027	3.2e-13	7e-12	0	1.9e-22	3.7e-21	0.027	5.5e-14	1e-12	0.074	0.52	0.83	0.023	4e-12	8.9e-11
s__UBA1382 MIC1840	0.018	0	0.00051	0.001	0	0.0057	0.0075	0.007	0.00099	0.0021	0.0083	0.61	0.95	0.0045	1	1
s__UBA1394 MIC353	0.092	0.072	0.00087	0.0016	0.026	0.062	0.073	0.053	0.0025	0.0046	0.037	0.14	0.26	0.027	1	1
s__UBA1691 MIC1531	0.2	0.21	1	1	0.18	0.11	0.13	0.21	1	1	0.31	0.0094	0.024	0.27	3.5e-11	5.5e-10
s__UBA2862 MIC5863	0.0013	0.00065	1	1	0	1	1	0	0.43	0.57	0	1	1	0	0.24	0.33
s__UBA3626 MIC3075	0.031	0.0099	3.5e-08	2.4e-07	0.0095	3.5e-05	6.5e-05	0.018	8e-05	0.0002	0	2.2e-07	2.4e-06	0.0071	0.0018	0.0035
s__UBA4224 MIC4672	0.034	0.027	0.0054	0.0085	0.00068	0.0047	0.0063	0.021	0.00085	0.0018	0.035	1	1	0.019	1	1
s__UBA4263 MIC1915	0.12	0.1	1.5e-06	7.9e-06	0.043	9.3e-19	1.3e-17	0.068	9.7e-17	5.2e-15	0.13	0.14	0.26	0.081	0.0001	0.00024
s__UBA5394 MIC3590	0.19	0.23	1	1	0.41	8.7e-05	0.00016	0.16	0.029	0.045	0.18	1	1	0.23	1.4e-08	1.1e-07
s__UBA5446 MIC363	0.0026	0	0.41	0.52	0	1	1	0.0013	1	1	0	1	1	0.0039	0.17	0.24
s__UBA5446 MIC4694	0	0	4.6e-06	1.2e-05	0	3.5e-09	9.4e-09	0	2.4e-05	6.3e-05	0	1	1	0.0024	0.00026	0.00058
s__UBA5446 MIC4816	0	0	4.6e-06	1.2e-05	0	3.5e-09	9.4e-09	0	2.4e-05	6.3e-05	0	1	1	0.0018	9.5e-05	0.00023
s__UBA71 MIC2054	0	0.023	0.0027	0.0046	0.024	0.00028	0.00045	0.024	0.0027	0.005	0.0018	0.33	0.55	0.016	1.2e-05	3.6e-05
s__UBA7102 MIC468	0.0044	0.0073	1	1	0.016	0.00019	0.00032	0.0079	1	1	0.0089	0.0035	0.01	0.0096	7.5e-10	7.9e-09
s__UBA7173 MIC984	0.083	0.19	0.12	0.16	0.29	0.00022	0.00036	0.21	0.052	0.079	0.085	1	1	0.066	0.0092	0.015
s__UBA737 MIC1105	0	0	4.6e-06	1.2e-05	0	3.5e-09	9.4e-09	0	2.4e-05	6.3e-05	0	1	1	0.0022	4.7e-05	0.00012
s__UBA737 MIC2317	0.001	0.0089	0.026	0.037	0.019	0.00068	0.00097	0.014	0.012	0.02	0.014	0.0013	0.0045	0.016	1.5e-05	4.3e-05
s__UBA738 MIC6254	0.047	0.061	1	1	0.18	3.4e-07	7.8e-07	0.071	1	1	0.035	0.12	0.22	0.12	1.2e-07	6.2e-07
s__UBA9502 MIC4365	0	0.0074	0.0062	0.0097	0.0097	0.00031	0.00049	0.003	1	1	0	1	1	0.0067	3.7e-06	1.2e-05
s__UC5-1-2E3 MIC5036	0.0068	0	0.00045	0.00091	0	0.017	0.021	0.00057	0.0025	0.0046	0.00062	0.026	0.058	0	1	1
s__Virgibacillus_A soli	0	0	4.6e-06	1.2e-05	0	3.5e-09	9.4e-09	0	2.4e-05	6.3e-05	0	1	1	0.0032	0.011	0.018
s__YY7918 MIC3580	0.01	0	0.00055	0.0011	0	0.013	0.016	0.00077	0.0024	0.0045	0.22	0.00028	0.0013	0.0018	1	1
