# Supplementary material for: Critical evaluation of faecal microbiome preservation using metagenomic analysis
Source: ISME Commun. 2021 May 5;1:14. doi: 10.1038/s43705-021-00014-2 (PMC9645250; doi:10.1038/s43705-021-00014-2)
Supplement: Supplementary file 4 — Supplementary Table S3 [file 43705_2021_14_MOESM4_ESM.xlsx]

## Sheet: Method comparison
Sample ID	Condition	Participant
MSS0001	Baseline	Participant 1
MSS0002	Baseline	Participant 1
MSS0003	Baseline	Participant 1
MSS0004	Baseline	Participant 1
MSS0005	Baseline	Participant 1
MSS0006	Baseline	Participant 1
MSS0007	Baseline	Participant 2
MSS0008	Baseline	Participant 2
MSS0009	Baseline	Participant 2
MSS0010	Baseline	Participant 2
MSS0011	Baseline	Participant 2
MSS0012	Baseline	Participant 2
MSS0013	Baseline	Participant 3
MSS0014	Baseline	Participant 3
MSS0015	Baseline	Participant 3
MSS0016	Baseline	Participant 3
MSS0017	Baseline	Participant 3
MSS0018	Baseline	Participant 3
MSS0019	Baseline	Participant 5
MSS0020	Baseline	Participant 5
MSS0021	Baseline	Participant 5
MSS0022	Baseline	Participant 5
MSS0023	Baseline	Participant 5
MSS0024	Baseline	Participant 5
MSS0025	Baseline	Participant 4
MSS0026	Baseline	Participant 4
MSS0027	Baseline	Participant 4
MSS0028	Baseline	Participant 4
MSS0029	Baseline	Participant 4
MSS0030	Baseline	Participant 4
MSS0031	RNAlater	Participant 3
MSS0032	RNAlater	Participant 3
MSS0033	RNAlater	Participant 3
MSS0034	RNAlater	Participant 3
MSS0035	RNAlater	Participant 3
MSS0036	RNAlater	Participant 3
MSS0037	RNAlater	Participant 5
MSS0038	RNAlater	Participant 5
MSS0039	RNAlater	Participant 5
MSS0040	RNAlater	Participant 5
MSS0041	RNAlater	Participant 5
MSS0042	RNAlater	Participant 5
MSS0043	RNAlater	Participant 4
MSS0044	RNAlater	Participant 4
MSS0045	RNAlater	Participant 4
MSS0046	RNAlater	Participant 4
MSS0047	RNAlater	Participant 4
MSS0048	RNAlater	Participant 4
MSS0049	RNAlater	Participant 2
MSS0050	RNAlater	Participant 2
MSS0051	RNAlater	Participant 2
MSS0052	RNAlater	Participant 2
MSS0053	RNAlater	Participant 2
MSS0054	RNAlater	Participant 2
MSS0055	RNAlater	Participant 1
MSS0056	RNAlater	Participant 1
MSS0057	RNAlater	Participant 1
MSS0058	RNAlater	Participant 1
MSS0059	RNAlater	Participant 1
MSS0060	RNAlater	Participant 1
MSS0061	LifeGuard	Participant 1
MSS0062	LifeGuard	Participant 1
MSS0063	LifeGuard	Participant 1
MSS0064	LifeGuard	Participant 1
MSS0065	LifeGuard	Participant 1
MSS0066	LifeGuard	Participant 1
MSS0067	LifeGuard	Participant 2
MSS0068	LifeGuard	Participant 2
MSS0069	LifeGuard	Participant 2
MSS0070	LifeGuard	Participant 2
MSS0071	LifeGuard	Participant 2
MSS0072	LifeGuard	Participant 2
MSS0073	LifeGuard	Participant 3
MSS0074	LifeGuard	Participant 3
MSS0075	LifeGuard	Participant 3
MSS0076	LifeGuard	Participant 3
MSS0077	LifeGuard	Participant 3
MSS0078	LifeGuard	Participant 3
MSS0079	LifeGuard	Participant 5
MSS0080	LifeGuard	Participant 5
MSS0081	LifeGuard	Participant 5
MSS0082	LifeGuard	Participant 5
MSS0083	LifeGuard	Participant 5
MSS0084	LifeGuard	Participant 5
MSS0085	LifeGuard	Participant 4
MSS0086	LifeGuard	Participant 4
MSS0087	LifeGuard	Participant 4
MSS0088	LifeGuard	Participant 4
MSS0089	LifeGuard	Participant 4
MSS0090	LifeGuard	Participant 4
MSS0091	FLOQSwab	Participant 1
MSS0092	FLOQSwab	Participant 1
MSS0093	FLOQSwab	Participant 1
MSS0094	FLOQSwab	Participant 1
MSS0095	FLOQSwab	Participant 1
MSS0096	FLOQSwab	Participant 1
MSS0097	FLOQSwab	Participant 2
MSS0098	FLOQSwab	Participant 2
MSS0099	FLOQSwab	Participant 2
MSS0100	FLOQSwab	Participant 2
MSS0101	FLOQSwab	Participant 2
MSS0102	FLOQSwab	Participant 2
MSS0103	FLOQSwab	Participant 3
MSS0104	FLOQSwab	Participant 3
MSS0105	FLOQSwab	Participant 3
MSS0106	FLOQSwab	Participant 3
MSS0107	FLOQSwab	Participant 3
MSS0108	FLOQSwab	Participant 3
MSS0109	FLOQSwab	Participant 4
MSS0110	FLOQSwab	Participant 4
MSS0111	FLOQSwab	Participant 4
MSS0112	FLOQSwab	Participant 4
MSS0113	FLOQSwab	Participant 4
MSS0114	FLOQSwab	Participant 4
MSS0115	FLOQSwab	Participant 5
MSS0116	FLOQSwab	Participant 5
MSS0117	FLOQSwab	Participant 5
MSS0118	FLOQSwab	Participant 5
MSS0119	FLOQSwab	Participant 5
MSS0120	FLOQSwab	Participant 5
MSS0121	OMNIgene-GUT	Participant 1
MSS0122	OMNIgene-GUT	Participant 1
MSS0123	OMNIgene-GUT	Participant 1
MSS0124	OMNIgene-GUT	Participant 1
MSS0125	OMNIgene-GUT	Participant 1
MSS0126	OMNIgene-GUT	Participant 1
MSS0127	OMNIgene-GUT	Participant 2
MSS0128	OMNIgene-GUT	Participant 2
MSS0129	OMNIgene-GUT	Participant 2
MSS0130	OMNIgene-GUT	Participant 2
MSS0131	OMNIgene-GUT	Participant 2
MSS0132	OMNIgene-GUT	Participant 2
MSS0133	OMNIgene-GUT	Participant 3
MSS0134	OMNIgene-GUT	Participant 3
MSS0135	OMNIgene-GUT	Participant 3
MSS0136	OMNIgene-GUT	Participant 3
MSS0137	OMNIgene-GUT	Participant 3
MSS0138	OMNIgene-GUT	Participant 3
MSS0139	OMNIgene-GUT	Participant 4
MSS0140	OMNIgene-GUT	Participant 4
MSS0141	OMNIgene-GUT	Participant 4
MSS0142	OMNIgene-GUT	Participant 4
MSS0143	OMNIgene-GUT	Participant 4
MSS0144	OMNIgene-GUT	Participant 4
MSS0145	OMNIgene-GUT	Participant 5
MSS0146	OMNIgene-GUT	Participant 5
MSS0147	OMNIgene-GUT	Participant 5
MSS0148	OMNIgene-GUT	Participant 5
MSS0149	OMNIgene-GUT	Participant 5
MSS0150	OMNIgene-GUT	Participant 5
MSS0151	BBL Swab	Participant 1
MSS0152	BBL Swab	Participant 1
MSS0153	BBL Swab	Participant 1
MSS0154	BBL Swab	Participant 1
MSS0155	BBL Swab	Participant 1
MSS0156	BBL Swab	Participant 1
MSS0157	BBL Swab	Participant 2
MSS0158	BBL Swab	Participant 2
MSS0159	BBL Swab	Participant 2
MSS0160	BBL Swab	Participant 2
MSS0161	BBL Swab	Participant 2
MSS0162	BBL Swab	Participant 2
MSS0163	BBL Swab	Participant 3
MSS0164	BBL Swab	Participant 3
MSS0165	BBL Swab	Participant 3
MSS0166	BBL Swab	Participant 3
MSS0167	BBL Swab	Participant 3
MSS0168	BBL Swab	Participant 3
MSS0169	BBL Swab	Participant 5
MSS0170	BBL Swab	Participant 5
MSS0171	BBL Swab	Participant 5
MSS0172	BBL Swab	Participant 5
MSS0173	BBL Swab	Participant 5
MSS0174	BBL Swab	Participant 5
MSS0193	BBL Swab	Participant 4
MSS0194	BBL Swab	Participant 4
MSS0195	BBL Swab	Participant 4
MSS0196	BBL Swab	Participant 4
MSS0197	BBL Swab	Participant 4
MSS0198	BBL Swab	Participant 4

## Sheet: Temp comparison
Sample ID	Participant	Time	Temperature
MSP0300	1	T0	FE
MSP0301	1	T0	FE
MSP0302	1	T0	FE
MSP0303	1	T0	FE
MSP0304	1	T0	FE
MSP0305	1	T0	FE
MSP0306	2	T0	FE
MSP0307	2	T0	FE
MSP0308	2	T0	FE
MSP0309	2	T0	FE
MSP0310	2	T0	FE
MSP0311	2	T0	FE
MSP0312	3	T0	FE
MSP0313	3	T0	FE
MSP0314	3	T0	FE
MSP0315	3	T0	FE
MSP0316	3	T0	FE
MSP0317	3	T0	FE
MSP0318	4	T0	FE
MSP0319	4	T0	FE
MSP0320	4	T0	FE
MSP0321	4	T0	FE
MSP0322	4	T0	FE
MSP0323	4	T0	FE
MSP0324	5	T0	FE
MSP0325	5	T0	FE
MSP0326	5	T0	FE
MSP0327	5	T0	FE
MSP0328	5	T0	FE
MSP0329	5	T0	FE
MSP0330	1	T0	BL
MSP0331	1	T0	BL
MSP0332	1	T0	BL
MSP0333	1	T0	BL
MSP0334	1	T0	BL
MSP0335	1	T0	BL
MSP0336	2	T0	BL
MSP0337	2	T0	BL
MSP0338	2	T0	BL
MSP0339	2	T0	BL
MSP0340	2	T0	BL
MSP0341	2	T0	BL
MSP0342	3	T0	BL
MSP0343	3	T0	BL
MSP0344	3	T0	BL
MSP0345	3	T0	BL
MSP0346	3	T0	BL
MSP0347	3	T0	BL
MSP0348	4	T0	BL
MSP0349	4	T0	BL
MSP0350	4	T0	BL
MSP0351	4	T0	BL
MSP0352	4	T0	BL
MSP0353	4	T0	BL
MSP0354	5	T0	BL
MSP0355	5	T0	BL
MSP0356	5	T0	BL
MSP0357	5	T0	BL
MSP0358	5	T0	BL
MSP0359	5	T0	BL
MSP0420	1	T4W	RT
MSP0421	1	T4W	RT
MSP0422	1	T4W	RT
MSP0423	1	T4W	RT
MSP0424	1	T4W	RT
MSP0425	1	T4W	RT
MSP0426	2	T4W	RT
MSP0427	2	T4W	RT
MSP0428	2	T4W	RT
MSP0429	2	T4W	RT
MSP0430	2	T4W	RT
MSP0431	2	T4W	RT
MSP0432	3	T4W	RT
MSP0433	3	T4W	RT
MSP0434	3	T4W	RT
MSP0435	3	T4W	RT
MSP0436	3	T4W	RT
MSP0437	3	T4W	RT
MSP0438	4	T4W	RT
MSP0439	4	T4W	RT
MSP0440	4	T4W	RT
MSP0441	4	T4W	RT
MSP0442	4	T4W	RT
MSP0443	4	T4W	RT
MSP0444	5	T4W	RT
MSP0445	5	T4W	RT
MSP0446	5	T4W	RT
MSP0447	5	T4W	RT
MSP0448	5	T4W	RT
MSP0449	5	T4W	RT
MSP0450	1	T4W	50C
MSP0451	1	T4W	50C
MSP0452	1	T4W	50C
MSP0453	1	T4W	50C
MSP0454	1	T4W	50C
MSP0455	1	T4W	50C
MSP0456	2	T4W	50C
MSP0457	2	T4W	50C
MSP0458	2	T4W	50C
MSP0459	2	T4W	50C
MSP0460	2	T4W	50C
MSP0461	2	T4W	50C
MSP0462	3	T4W	50C
MSP0463	3	T4W	50C
MSP0464	3	T4W	50C
MSP0465	3	T4W	50C
MSP0466	3	T4W	50C
MSP0467	3	T4W	50C
MSP0468	4	T4W	50C
MSP0469	4	T4W	50C
MSP0470	4	T4W	50C
MSP0471	4	T4W	50C
MSP0472	4	T4W	50C
MSP0473	4	T4W	50C
MSP0474	5	T4W	50C
MSP0475	5	T4W	50C
MSP0476	5	T4W	50C
MSP0477	5	T4W	50C
MSP0478	5	T4W	50C
MSP0479	5	T4W	50C
MSP0480	6	T0	FE
MSP0481	6	T0	FE
MSP0482	6	T0	FE
MSP0483	6	T0	FE
MSP0484	6	T0	FE
MSP0485	6	T0	FE
MSP0486	7	T0	FE
MSP0487	7	T0	FE
MSP0488	7	T0	FE
MSP0489	7	T0	FE
MSP0490	7	T0	FE
MSP0491	7	T0	FE
MSP0492	7	T0	BL
MSP0493	7	T0	BL
MSP0494	7	T0	BL
MSP0495	7	T0	BL
MSP0496	7	T0	BL
MSP0497	7	T0	BL
MSP0510	6	T0	BL
MSP0511	6	T0	BL
MSP0512	6	T0	BL
MSP0513	6	T0	BL
MSP0514	6	T0	BL
MSP0515	6	T0	BL
MSP0516	7	T4W	RT
MSP0517	7	T4W	RT
MSP0518	7	T4W	RT
MSP0519	7	T4W	RT
MSP0520	7	T4W	RT
MSP0521	7	T4W	RT
MSP0528	9	T4W	50C
MSP0529	9	T4W	50C
MSP0530	9	T4W	50C
MSP0531	9	T4W	50C
MSP0532	9	T4W	50C
MSP0533	9	T4W	50C
MSP0553	8	T0	BL
MSP0554	8	T0	BL
MSP0555	8	T0	BL
MSP0556	8	T0	BL
MSP0557	8	T0	BL
MSP0569	6	T4W	RT
MSP0570	6	T4W	50C
MSP0571	6	T4W	RT
MSP0572	6	T4W	RT
MSP0573	6	T4W	RT
MSP0574	6	T4W	RT
MSP0575	8	T4W	RT
MSP0576	8	T4W	RT
MSP0577	8	T4W	RT
MSP0578	8	T4W	RT
MSP0579	8	T4W	RT
MSP0580	8	T4W	RT
MSP0581	8	T4W	50C
MSP0582	8	T4W	50C
MSP0583	8	T4W	50C
MSP0584	8	T4W	50C
MSP0585	8	T4W	50C
MSP0586	8	T4W	50C
MSP0587	9	T0	FE
MSP0588	9	T0	FE
MSP0589	9	T0	FE
MSP0590	9	T0	FE
MSP0591	9	T0	FE
MSP0592	9	T0	FE
MSP0594	6	T4W	50C
MSP0595	6	T4W	50C
MSP0596	6	T4W	50C
MSP0597	6	T4W	50C
MSP0598	6	T4W	50C
MSP0606	7	T4W	50C
MSP0607	7	T4W	50C
MSP0608	7	T4W	50C
MSP0609	7	T4W	50C
MSP0610	7	T4W	50C
MSP0611	7	T4W	50C
MSP0618	6	T4W	RT
MSP0630	8	T0	FE
MSP0631	8	T0	FE
MSP0633	8	T0	FE
MSP0634	8	T0	FE
MSP0635	8	T0	FE
MSP0636	8	T0	FE
MSP0637	8	T0	BL
MSP0638	10	T0	FE
MSP0639	10	T0	FE
MSP0640	10	T0	FE
MSP0641	10	T0	FE
MSP0642	10	T0	FE
MSP0643	10	T0	FE
MSP0656	10	T4W	RT
MSP0657	10	T4W	RT
MSP0658	10	T4W	RT
MSP0659	10	T4W	RT
MSP0660	10	T4W	RT
MSP0661	10	T4W	RT
MSP0662	10	T4W	50C
MSP0663	10	T4W	50C
MSP0664	10	T4W	50C
MSP0665	10	T4W	50C
MSP0666	10	T4W	50C
MSP0667	10	T4W	50C
MSP0668	9	T0	BL
MSP0669	9	T0	BL
MSP0670	9	T0	BL
MSP0671	9	T0	BL
MSP0672	9	T0	BL
MSP0673	9	T0	BL
MSP0674	10	T0	BL
MSP0675	10	T0	BL
MSP0676	10	T0	BL
MSP0677	10	T0	BL
MSP0678	10	T0	BL
MSP0679	10	T0	BL
MSP0697	9	T4W	RT
MSP0698	9	T4W	RT
MSP0699	9	T4W	RT
MSP0700	9	T4W	RT
MSP0701	9	T4W	RT
MSP0702	9	T4W	RT
